# Supplementary material for: In Vivo Study of Inoculation Approaches and Pathogenicity in African Swine Fever
Source: Vet Sci. 2024 Sep 1;11(9):403. doi: 10.3390/vetsci11090403 (PMC11435879; doi:10.3390/vetsci11090403)
Supplement: Supplementary file 1 [file vetsci-11-00403-s001.zip]

Archive with 4 entries (4 files):
- Supplementary Material S1-Real-time quantitative PCR (qPCR) procedure.pdf
- Supplementary Material S2-Clinical scoring scale.xlsx
- Supplementary Material S3-Histopathologic lesion scoring scale .xlsx
- Supplementary Material S4-Gross lesion of the tissues in the pigs inoculated with HB31A.xlsx
