# Supplementary material for: In Vivo Study of Inoculation Approaches and Pathogenicity in African Swine Fever
Source: Vet Sci. 2024 Sep 1;11(9):403. doi: 10.3390/vetsci11090403 (PMC11435879; doi:10.3390/vetsci11090403)
Supplement: Supplementary file 1 [file vetsci-11-00403-s001.zip › Supplementary Material S2-Clinical scoring scale.xlsx]

## Sheet: Supplementary Table S2
Supplementary Material S2. Clinical scoring scale
Clinical Signs	Level	Scorea
Body temperature	< 40.0	0
	40.0 ≤ to < 40.5	1
	40.5 ≤ 41	3
	> 41	5
Inappetence	Reduced eating	1
	Only picking at food	3
	Not eating	6
Attitude	Lethargic	1
	Stand upon touching	3
	Remain recumbent upon touching	6
Wheezing/coughing	Occasional	1
	Severe	3
Nasal secretions	Nosebleeds	2
Skin Purpura	Papule	2
	Cutaneous necrosis	3
Fecal nature	Diarrhea	1
	Archorrhagia	4
aOnly the most severe occurrence of each symptom was scored, with scores not carried over to the following day.
