# Supplementary material for: In Vivo Study of Inoculation Approaches and Pathogenicity in African Swine Fever
Source: Vet Sci. 2024 Sep 1;11(9):403. doi: 10.3390/vetsci11090403 (PMC11435879; doi:10.3390/vetsci11090403)
Supplement: Supplementary file 1 [file vetsci-11-00403-s001.zip › Supplementary Material S3-Histopathologic lesion scoring scale .xlsx]

## Sheet: Supplementary Table S3
Supplementary Material S3. Histopathologic lesion scoring scale
Organ or System	Score	Description/Lesions
Thoracic cavity/Cardiorespiratory system
Pericardium/pericardial sac	0-3	(1) Mild, (2) moderate or (3) severe hydropericardium with yellowish or red‐tinged fluid.
		(3) Fibrinous pericarditis.
Heart	0-3	(1) Petechial haemorrhages on epicardium. (2) Variable presence of petechial haemorrhages/ecchymoses on epicardium,myocardium and endocardium. (3) Haemorrhagic heart with extensive coalescent haemorrhages (ecchymoses) on epicardium, myocardium and endocardium.
Lung (congestion/haemorrhages)	0-3	(1) Mild congestion or active hyperaemia, diffuse or patchy distributed in parenchyma. No haemorrhages. (2) Variable degree of congestion or active hyperaemia. Multifocal to coalescent randomly distributed petechiae and purpurae. (3) Variable degree of congestion/hyperaemia. Multifocal to coalescent random and interlobular distributed haemorrhages (ecchymoses).
Alveolar/interstitial edema	0-3	(1)Minimal distension of interlobular walls (interstitial oedema). (2)Moderate distension of interlobular walls. (3)Severe distension of interlobular walls.
Consolidation of pulmonary parenchyma	0-3	(1) Small cranio‐ventral (uni/bilateral) areas of consolidation. (2) Moderate‐size cranio‐ventral (uni/bilateral) areas of consolidation. (3) Large cranio‐ventral (uni/bilateral) areas of consolidation with red and grey hepatization of lobules.
Pleura	0-3	(3) Fibrinous pleuritis/pleural adhesions.
Abdominal cavity/Gastrointestinal system
Stomach	0-3	(1) Petechiae in serosal surface. (2) Petechiae and ecchymoses in serosal surface. (3) Hyperemia/congestion, petechiae, ecchymoses and suggillations in serosal and mucosal surfaces along with clotted blood.Necrotic areas/ulcers in mucosal surface.
Intestines	0-3	(1) Petechiae in serosal surface. (2) Petechiae and ecchymoses in serosal surface. (3) Hyperemia/congestion, petechiae, ecchymoses and suggillations in serosal and mucosal surfaces along with clotted blood.
Liver	0-3	(1) Mild multifocal parenchymatous colour changes with slight hepatomegaly. (2) Hepatomegaly, moderate congestion and presence multifocal punctiform redness areas/subcapsular haemorrhages (petechiae). Moderate bleeding after sectioning. (3) Hepatomegaly, severe congestion and presence of coalescent punctiform redness areas/ subcapsular haemorrhages (petechiae and purpurae). Marked bleeding after …
Gallbladder/bile duct	0-3	(1) Mild to moderate oedema affecting gallbladder wall/bile duct. (2) Moderate oedema affecting gallbladder wall/bile duct with haemorrhages on serosal/submucosal surface. (3) Severe oedema affecting gallbladder wall/cystic duct with severe haemorrhages on serosal/submucosal surface.
Urinary system
Parenchymal kidney haemorrhages	0-3	(1) Occasional presence of multifocal petechiae in the renal cortex and medulla with scarce colour changes. (2) Abundant presence of multifocal haemorrhages (petechiae/ecchymoses) in the cortex, medulla and renal pelvis along with moderate pelvic dilation and diffuse mild to moderate congestion. (3) Severe diffuse haemorrhages (petechiae, ecchymoses and purpura) in the capsule, cortex, medulla an…
Lymphoid system
Tonsil	0-3	(1) Mild erythema, (2) moderate eythema or (3) severe erythema with petechial haemorrhages in tonsils.
Spleen	0-3	(1): Mild hyperemic splenomegaly (almost normal size and colour close to normal,not friable consistency displaying minimal to mild bleeding after sectioning). (2): Moderate/partial hyperemic splenomegaly (moderately enlarged displaying moderate bleeding after sectioning). (3): Severe hyperemic splenomegaly (enlarged several times its normal size,rounded edges, friable consistency and dark red to …
Inguinal lymph nodes	0-3	(1): Mild increase in size, oedematous with mild colour changes. (2): Moderate increase in size, oedematous and partially haemorrhagic (petechiae and ecchymoses). (3): Markedly enlarged, edematous aspect and completely haemorrhagic with an appearance similar to a blood clot.
Mesenteric lymph nodes	0-3
