# Supplementary material for: In Vivo Study of Inoculation Approaches and Pathogenicity in African Swine Fever
Source: Vet Sci. 2024 Sep 1;11(9):403. doi: 10.3390/vetsci11090403 (PMC11435879; doi:10.3390/vetsci11090403)
Supplement: Supplementary file 1 [file vetsci-11-00403-s001.zip › Supplementary Material S4-Gross lesion of the tissues in the pigs inoculated with HB31A.xlsx]

## Sheet: Supplementary Table S4
Supplementary Material S4. Gross lesion of the tissues in the pigs inoculated with HB31A
Group	Pig No.	Gross lesions of the tissues observed during necropsy
		Heart	Liver	Spleen	Lung	Kidney	Tonsil	Lymph nodesᵃ	Stomach	Intestinesᵇ	Gall bladder
IM	1	Hemorrhagic spots	Hepatomegaly	Swelling, hyperemia	Carnification	Petechiae in cortex, renal medullary hemorrhage	Hemorrhagic spots	Swelling, hyperemia	/ᶜ	/	Edema
	2	Hemorrhagic spots	Hepatomegaly	Swelling, hyperemia	Edema,hyperemia,carnification	Petechiae in cortex, renal medullary hemorrhage	Hyperemia, flush	Swelling, hyperemia	Ulcer, hemorrhage	Hemorrhage	Hemorrhage, edema
	3	Hemorrhagic spots	Hepatomegaly	Swelling, hyperemia	Edema,hyperemia,carnification	Petechiae in cortex, renal medullary hemorrhage	Hyperemia, flush	Swelling, hyperemia	Hemorrhage	Hemorrhage	Edema
ON	1	Hydropericardium,trichocardia	Hepatomegaly	Fibrin exudation	Hyperemia,fibrin exudation	Renal medullary hemorrhage	/	Swelling, hyperemia	/	/	/
	2	Hemorrhagic spots	/	Swelling, hyperemia	Edema,hyperemia	Petechiae in cortex, renal medullary hemorrhage	/	Swelling, hyperemia	Hemorrhage	Hemorrhage	/
	3	/	Hepatomegaly	Swelling, hyperemia	Hyperemia	Petechiae in cortex, renal medullary hemorrhage	/	Swelling, hyperemia	/	/	Hemorrhage, edema
a. Lesions were mainly observed in the inguinal lymph node, hepatic lymph node and mesenteric lymph node of the pigs. b. Lesions were mainly observed in the cecum, colon, and rectum of the pigs. c. No gross lesion observed.
